# Supplementary material for: The whole genome sequence of Polish vaccine strain Mycobacterium bovis BCG Moreau
Source: Microbiol Spectr. 2024 May 17;12(7):e04259-23. doi: 10.1128/spectrum.04259-23 (PMC11237378; doi:10.1128/spectrum.04259-23)
Supplement: Table S1 — Identified differences in the nucleotide sequence. [file spectrum.04259-23-s0001.xlsx]

## Sheet: Table S1a
Table S1a Identified differences in the nucleotide sequence of the Mycobacterium bovis BCG Moreau PL genome in relation to the Mycobacterium bovis BCG Moreau RDJ
The influence of the mutation was considered in relation to the whole codon: red - the analyzed nucleotide change, green – other mutation within the codon
a – reading from the leading strand; b – reading consistent with gene orientation, in the case of intergenic regions, the distance of the mutation from the end (+) or the beginning (-) of the gene; c – comparison of sequences containing significant mutations ("=" – no mutation in analysed region; "≠" – mutation in analysed region);
INT – intergenic; gray background – significant mutations; FS – frameshift; aa – amino acid; PROVEAN: deleterious ≤-2.5 , neutral > -2.5; red background – TM-score <0.5
functional categories (according to mycobrowser.epfl.ch.): intermediary methabolism and respiration, conserved hypotheticals, PE/PPE, lipid metabolism, information pathways, virulence, detoxification, adaptation, cell wall and cell processes, regulatory proteins, insertion seqs and phages
* – unique genome mutations of M. bovis strain BCG Moreau PL
No.	Mutationa	Reference genome Mycobacterium bovis BCG Moreau RDJ (GenBank: AM412059.2)				Effect of mutation	PROVEAN	Reference genome Mycobacterium bovis BCG Pasteur 1173P2 (GenBank: AM408590.1)	TM-score
		Mutation position	Gene name or locus tag	Product	Gene orientation and position	(RDJ→PL)b		PLvsPasteurc
SNP
1.	T→G	404956	BCGM_0345c	putative iron-sulfur-binding reductase	← 404 446 – 407 094	E713D (GAA→GAC)	neutral (3.789)	PL = Pasteur	1.00000
2.	T→C	404965				K710E (AAA→GAG)	NA
3.	T→C	404967				K710E (AAA→GAG)	neutral (3.106)	PL = Pasteur
4.	A→G	460526	BCGM_0389c/ clpB	possible conserved secreted protein/probable endopeptidase ATP binding protein (chain b) clpB	←/← INT	-72/+69	NA		NA
5.	C→T	555536	BCGM_0472c	conserved hypothetical protein	← 555 454 – 556 026	G164E (GGA→GAA)	neutral (4.298)	PL = Pasteur	0.99993
6.	G→A	555569				P153L (CCG→CTG)	neutral (6.789)	PL = Pasteur
7.	T→G	570675	BCGM0489c	conserved hypothetical protein	← 570 105 – 571 040	K122N (AAA→AAC)	neutral (5.983)	PL = Pasteur	1.00000
8.	G→C	729720	recC/echA3	probable exonuclease V (gamma chain) recC/probable enoyl-CoA hydratase echA3	←/← INT	-251/+26	NA		NA
9.	A→T	737 401	rplA/mmaA4	probable 50S ribosomal protein L1 rplA /methoxy mycolic acid synthase 4 mmaA4	→/← INT	+23/+52	NA		NA
10.	A→G	737404				+26/+49	NA
11.	C→T	737424				+46/+29	NA
12.	C→T	737432				+54/+21	NA
13.	A→T	737435				+57/+18	NA
14.	A→G	737438				+60/+15	NA
15.	N→C	737440				+62/+13	NA
16.	T→G	848336	PE_PGRS11	PE-PGRS family protein	→ 848 220 – 849 974	V39V (GTT→GTG)	NA		NA
17.	G→T	878380	ptrB	probable protease II ptrB (oligopeptidase B)	→ 877 650 – 879 809	G244V (GGG→GTG)	neutral (5.872)	PL = Pasteur	0.99615
18.	C→G	930201	PE_PGRS14	PE-PGRS family protein	← 929 967 – 932 615	G805G (GGG→GGC)	NA		0.99999
19.	A→G	930978				T546G (ACT→GGC)	NA
20.	G→C	930979				T546G (ACT→GGC)	neutral (3.497)	PL = Pasteur
21.	T→C	930980				T546G (ACT→GGC)	NA	PL = Pasteur
22.	C→T	1191517	PE_PGRS19	PE-PGRS family protein	← 1 190 543 – 1 192 333	A273T (GCC→ACC)	neutral (-0.239)	PL = Pasteur	0.49599	analysed with INDEL no. 11.
23.	G→A	1191530				R268G (CGC→GGT)	NA
24.	G→C	1191532				R268G (CGC→GGT)	neutral (1.630)	PL = Pasteur
25.	A→C	1193647	PE_PGRS20	PE-PGRS family protein	← 1 192 666 – 1 194 858	G404G (GGT→GGG)	NA		NA
26.	T→G	1217552	PE9	PE family protein	→ 1 217 349 – 1 217 783	H68Q (CAT→CAG)	neutral (3.119)	PL = Pasteur	1.00000
27.	A→G	1316032	BCGM1207c/pks3	hypothetical protein/probable polyketide beta-ketoacyl synthase pks3	←/→ INT	-39/-387	NA	PL = Pasteur	NA
28.	G→C	1316033				-40/-386	NA	PL = Pasteur
29.	G→C	1322685	pks3/papA3	probable polyketide beta-ketoacyl synthase pks3/probable conserved polyketide synthase associated protein papA3	→/→ INT	+9/-44	NA	PL = Pasteur	NA
30.	T→G	1597979	BCGM1454	conserved hypothetical protein	→ 1 597 401 – 1 598 780	T193T (ACT→ACG)	NA		NA
31.	T→C	1618285	bisC	probable biotin sulfoxide reductase bisC	→ 1 617 554 – 1 619 854	G244G (GGT→GGC)	NA		0.99997
32.	T→C	1618288				T245T (ACT→ACC)	NA
33.	A→G	1618404				D284G (GAC→GGC)	neutral (6.406)	PL = Pasteur
34.	A→G	1618426				K291K (AAA→AAG)	NA
35.	A→C	1618472				M307L (ATG→CTG)	neutral (0.917)	PL = Pasteur
36.	T→G	1618484				S311A (TCC→GCC)	neutral (2.945)	PL = Pasteur
37.	T→G	1618488				L312R (CTC→CGC)	neutral (5.201)	PL = Pasteur
38.	A→C	1618498				A315A (GCA→GCC)	NA
39.	T→C	1618648				G365G (GGT→GGC)	NA
40.	G→C	1618722				R390P (CGG→CCG)	neutral (8.861)	PL = Pasteur
41.	T→G	1618779				V409G (GTC→GGC)	neutral (8.838)	PL = Pasteur
42.	C→A	1618791				A413E (GCC→GAG)	neutral (-0.689)	PL = Pasteur
43.	C→G	1618792				A413E (GCC→GAG)	NA
44.	G→A	1731072	BCGM1563	possible fatty acyl-CoA reductase	→ 1 730 373 – 1 731 398	A234T (GCC→ACC)	neutral (3.648)	PL = Pasteur	0.99998
45.	C→G	1748820	mmpL6	probable conserved transmembrane transport protein mmpL6	→ 1 747 507 – 1 750 410	T438T (ACC→ACG)	NA		NA
46.	G→C	1855615	pks7	probable polyketide synthase pks7	→ 1 853 549 – 1 859 929	A689A (GCG→GCC)	NA		NA
47.	C→T	1985855	BCGM_1778	conserved hypothetical protein	→ 1 985 548 – 1 986 792	S103F (TCT→TTC)	neutral (1.256)	Pasteur ΔRD14	0.99999
48.	T→C	1985856				S103F (TCT→TTC)	NA
49.	C→G	1985896				P117A (CCA→GCA)	neutral (3.421)	Pasteur ΔRD14
50.	G→T	1985910				L121L (CTG→CTT)	NA
51.	C→G	2186843	BCGM1970	hypothetical protein	→ 2 186 661 – 2 187 206	P61P (CCC→CCG)	NA		0.91010
52.	G→C	2186845				G62A (GGC→GCC)	neutral (-2.333)	PL = Pasteur
53.	A→G	2 363 015	BCGM2129/BCGM2130c	probable conserved transmembrane protein/probable oxidoreductase	→/← INT	+13/+6	NA		NA
54.	C→G	2363042	BCGM2130c	probable oxidoreductase	← 2 363 021 – 2 363 902	T287T (ACG→ACC)	NA		NA
55.	A→G	2400116	BCGM2165c	probable conserved proline rich membrane protein	← 2 399 674 – 2 400 828	L238P (CTG→CCG)	neutral (4.405)	PL = Pasteur	1.00000
56.	G→C	2651144	PE_PGRS41	PE-PGRS family protein	→ 2 650 464 – 2 65 1546	G227G (GGG→GGC)	NA		0.99999
57.	A→C	2651159				G232G (GGA→GGC)	NA
58.	C→G	2651260				A266G (GCC→GGC)	neutral (2.633)	PL = Pasteur
59.	G→T	2701298	rne	possible ribonuclease E rne	← 2 699 787 – 2 702 648	P451T (CCC→ACC)	neutral (5.958)	PL = Pasteur	1.00000
60.	G→C	2759393	PE_PGRS43b	PE-PGRS family protein [second part]	← 2 757 555 – 2 761 010	R540G (CGG→GGG)	neutral (0.521)	PL = Pasteur	0.99998
61.	A→G	2759394				G539G (GGT→GGC)	NA
62.	T→C	2760281				S244G (AGC→GGC)	neutral (0.275)	PL = Pasteur
63.	A→T	2760301				V237E (GTG→GAG)	neutral (1.163)	PL = Pasteur
64.	C→G	2760303				T236S (ACG→AGC)	NA
65.	G→C	2760304				T236S (ACG→AGC)	neutral (0.838)	PL = Pasteur
66.	G→C	2760311				Q234E (CAA→GAA)	neutral (0.336)	PL = Pasteur
67.	A→T	2760318				H231Q (CAT→CAA)	neutral (1.329)	PL = Pasteur
68.	G→C	2760321				G230G (GGC→GGG)	NA
69.	C→G	2760325				W229S (TGG→TCG)	neutral (1.851)	PL = Pasteur
70.	T→G	2760327				K228L (AAA→CTC)	neutral (-0.443)	PL = Pasteur
71.	T→A	2760328				K228L (AAA→CTC)	NA	PL = Pasteur
72.	T→G	2760329				K228L (AAA→CTC)	NA	PL = Pasteur
73.	C→T	2 760 332				A227T (GCC→ACC)	neutral (0.557)	PL = Pasteur
74.	C→T	2760346				S222D (AGC→GAC)	neutral (0.786)	PL = Pasteur
75.	T→C	2760347				S222D (AGC→GAC)	NA	PL = Pasteur
76.	G→C	2760348				V221E (GTC→GAG)	NA
77.	A→T	2760349				V221E (GTC→GAG)	neutral (0.768)	PL = Pasteur
78.	C→A	2760351				P220G (CCG→GGT)	NA
79.	G→C	2760352				P220G (CCG→GGT)	neutral (3.218)	PL = Pasteur
80.	G→C	2760353				P220G (CCG→GGT)	NA	PL = Pasteur
81.	T→G	2760361				K217A (AAG→GCG)	neutral (0.060)	PL = Pasteur
82.	T→C	2760362				K217A (AAG→GCG)	NA	PL = Pasteur
83.	A→C	2760373				V213G (GTT→GGT)	neutral (4.967)	PL = Pasteur
84.	A→G	2760375				A212A (GCT→GCC)	NA
85.	A→C	2760378				N211A (AAT→GCG)	neutral (0.775)	PL = Pasteur
86.	T→G	2760379				N211A (AAT→GCG)	NA	PL = Pasteur
87.	T→C	2760380				N211A (AAT→GCG)	NA	PL = Pasteur
88.	C→G	2760384				R209S (AGG→AGC)	neutral (0.482)	PL = Pasteur
89.	G→C	2 760 392				R207G (CGT→GGT)	neutral (0.210)	PL = Pasteur
90.	A→G	2760393				A206D (GCT→GAC)	NA
91.	G→T	2760394				A206D (GCT→GAC)	neutral (2.447)	PL = Pasteur
92.	A→G	2760396				G205G (GGT→GGC)	NA
93.	G→C	2760405				G202G (GGC→GGG)	NA
94.	G→C	2760409				A201G (GCC→GGC)	neutral (-0.736)	PL = Pasteur
95.	G→T	2760412				A200D (GCC→GAC)	neutral (2.914)	PL = Pasteur
96.	G→C	2760610				A134G (GCC→GGC)	neutral (2.292)	PL = Pasteur
97.	T→C	2760682				E110G (GAG→GGG)	neutral (4.960)	PL = Pasteur
98.	C→G	2829048	BCGM2559c	probable conserved membrane protein	← 2 828 960 – 2 830 213	G389A (GGC→GCC)	deleterious (-5.667)	PL ≠ Pasteur	1.00000	* (G389A)
99.	G→A	2866904	relA	probable GTP pyrophosphPL = Pasteurinase relA	← 2 864 770 – 2 867 142	P80L (CCG→CTG)	neutral (3.925)	PL = Pasteur	1.00000
100.	T→G	2937277	BCGM2671c	conserved hypothetical protein	← 2 937 262 – 2 938 014	A246A (GCA→GCC)	NA		NA
101.	G→A	2976860	BCGM2714c	conserved hypothetical protein	← 2 976 593 – 2 977 057	G66G (GGC→GGT)	NA		NA
102.	C→G	3149570	BCGM2897	possible oxidoreductase	→ 3 148 901 – 3 149 878	L224V (CTA→GTA)	neutral (1.489)	PL = Pasteur	0.88633
103.	A→G	3273878	recG	probable atp-dependent DNA helicase recG	← 3 273 469 – 3 275 682	V602A (GTT→GCT)	neutral (3.870)	PL = Pasteur	1.00000
104.	C→A	3273898				V595V (GTG→GTT)	NA
105.	T→C	3327860	BCGM3030c	probable transposase	← 3 327 322 – 3 328 569	D237G (GAC→GGC)	neutral (5.597)	PL = Pasteur	0.99999
106.	C→G	3 327 901				E223G (GAG→GGC)	neutral (6.491)	PL = Pasteur
107.	T→C	3 327 902				E223G (GAG→GGC)	NA	PL = Pasteur
108.	A→G	3 327 904				R222R (CGT→CGC)	NA
109.	A→C	3365033	BCGM3067c	possible transcriptional regulatory protein (probably tetR-family)	← 3 364 659 – 3 365 309	W93G (TGG→GGG)	neutral (1.861)	PL = Pasteur	0.97022
110.	C→T	3450668	fadE24	probable acyl-CoA dehydrogenase fadE24	→ 3 449 857 – 3 451 263	P271L (CCT→CTG)	neutral (5.955)	PL = Pasteur	1.00000
111.	T→G	3450669				P271L (CCT→CTG)	NA
112.	T→C	3468122	nuoL	probable NADH dehydrogenase I (chain L) nuoL	→ 3 466 728 – 3 468 629	T465T (ACT→ACC)	NA		NA
113.	A→T	3502697	BCGM3197c/tRNA-Met	probable transposase/tRNA-Met	←/← INT	+430/+592	NA		NA
114.	A→T	3502698				-431/+591	NA
115.	C→T	3584381	whiB2/fbiA	probable transcriptional regulatory protein whiB-like whiB2/probable F420 biosynthesis protein fbiA	←/→ INT	-310/-92	NA		NA
116.	C→G	3672160	sdhB/BCGM3354c	probable succinate dehydrogenase (iron-sulphur protein subunit) SDHB (succinic dehydrogenase) (fumarate reductase) (fumarate dehydrogenase) (fumaric hydrogenase)/conserved hypothetical protein	→/← INT	+38/+41	NA		NA
117.	A→G	3691883	BCGM3376/icd1	conserved hypothetical protein/probable isocitrate dehydrogenase [NADP] icd1	→/← INT	+48/+19	NA		NA
118.	A→C	3704918	PE_PGRS50	PE-PGRS family protein	← 3 700 716 – 3 70 346	Y477D (TAC→GAC)	neutral (1.292)	PL = Pasteur	1.00000
119.	A→G	3704919				F476F (TTT→TTC)	NA
120.	T→G	3719991	PPE56d	PPE family protein [third part]	← 3 719 517 – 3 723 176	G1061G (GGA→GGC)	NA		NA
121.	C→G	3764796	PE_PGRS52	PE-PGRS family protein	→ 3 763 863 – 3 766 115	P312G (CCC→GGC)	neutral (3.645)	PL = Pasteur	0.84017
122.	C→G	3764797				P312G (CCC→GGC)	NA	PL = Pasteur
123.	G→C	3807273	BCGM3468	conserved hypothetical protein	→ 3 807 130 – 3 807 972	G48G (GGG→GGC)	NA		NA
124.	C→G	3809510	BCGM3470c	hypothetical protein	← 3 809 398 – 3 809 709	G67A (GGC→GCC)	neutral (1.650)	PL = Pasteur	1.00000
125.	A→G	3879667	PE_PGRS54	PE-PGRS family protein	→ 3 878 638 – 3 883 635	N344D (AAT→GAT)	neutral (-0.082)	PL = Pasteur	0.31335	analysed with INDELs no. 22.-28.
126.	G→C	3881052				A805A (GCG→GCC)	NA
127.	T→C	3881106				G823G (GGT→GGC)	NA
128.	C→T	3881115				G826G (GGC→GGT)	NA
129.	T→G	3881120				I828S (ATC→AGC)	neutral (1.187)	PL = Pasteur
130.	G→C	3881127				G830G (GGG→GGC)	NA
131.	C→G	3881132				A832G (GCG→GGC)	neutral (1.664)	PL = Pasteur
132.	G→C	3881133				A832G (GCG→GGC)	NA
133.	T→C	3881136				G833G (GGT→GGC)	NA
134.	C→A	3 881 141				T835N (ACC→AAC)	neutral (0.807)	PL = Pasteur
135.	T→C	3 881 163				G842G (GGT→GGC)	NA
136.	T→A	3 881 165				V843D (GTT→GAC)	neutral (0.811)	PL = Pasteur
137.	T→C	3 881 166				V843D (GTT→GAC)	NA
138.	T→C	3 881 172				G845G (GGT→GGC)	NA
139.	T→A	3891270	PE_PGRS55	PE-PGRS family protein	→ 3 886 542 – 3 891 629	F1577N (TTC→AAC)	neutral (0.762)	PL = Pasteur	0.98773	analysed with INDEL no. 29.
140.	T→A	3891271				F1577N (TTC→AAC)	NA	PL = Pasteur
141.	T→G	3891798	fadD18	probable fatty-acid-CoA ligase fadD18	← 3 891 758 – 3 89 414	D206A (GAC→GCC)	neutral (3.023)	PL = Pasteur	0.99999
142.	C→G	3963021	BCGM3604c	transcriptional regulatory protein (probably lacI-family)	← 3 962 512 – 3 96 591	V191L (GTC→CTC)	neutral (-1.066)	PL = Pasteur	1.00000
143.	T→G	4172275	BCGM3812c	hypothetical protein	← 4 171 250 – 4 172 473	M67L (ATG→CTG)	neutral (0.075)	PL = Pasteur	1.00000
INDEL
1.	+CG	66 341/2	celA1	possible cellulase celA1 (ENDOGLUCANASE)	→ 65 544 – 66 356	FS, +110 aa at C-terminus (270 aa → 380 aa)	NA	PL = Pasteur	0.62097
2.	-C	162334	BCGM_0138	pseudogene	→ 161 999 – 162 511	FS, -40 aa at C-terminus (170 aa → 130 aa)	NA		0.95435
3.	+TC	183 628/9	fadE2/pntAa	probable acyl-CoA dehydrogenase fadE2/probable nad(p) transhydrogenase (subunit alpha) pntAa [first part]	←/→ INT	-202/-218	NA		NA
4.	+A	183 635/6				-209/-211	NA
5.	+C	183 637/8				-211/-209	NA
6.	+C	183 643/4				-217/-203	NA
7.	(C)10→9	693057	mce2D	mce-family protein mce2Da [first part]	→ 691 661 – 693 190	FS, +7 aa at C-terminus (509 aa → 516 aa)	NA	PL = Pasteur	0.99993
8.	-G	737398	rplA/mmaA4	probable 50S ribosomal protein L1 rplA/methoxy mycolic acid synthase 4 mmaA4	→/← INT	+20/+55	NA		NA
9.	+G	1 066 207/8	sucD/BCGM0972c	probable succinyl-CoA synthetase (alpha chain) sucD/possible oxidoreductase	→/← INT	+44/+18	NA		NA
10.	-A	1076535	BCGM0981/lprP	probable integral membrane protein/possible lipoprotein lprP	→/← INT	+2/+18	NA		NA
11.	+225 bp	1 191 535/6	PE_PGRS19	PE-PGRS family protein	← 1 190 543 – 1 192 333	+75 aa (596 aa → 671 aa)	NA	PL = Pasteur	0.49599	analysed with SNPs no. 22.-24.
12.	+A	1 316 033/4	BCGM1207c/pks3	hypothetical protein/probable polyketide beta-ketoacyl synthase pks3	←/→ INT	-39/-388	NA	PL = Pasteur	NA
13.	+150 bp	1 960 241/2	PPE24	PPE family protein	← 1 959 752 – 1 962 682	+50 aa (976 aa → 1026 aa)	NA	PL = Pasteur	0.29126
14.	-9 758 bp	2 205 737 – 2 215 494	BCGM1993c	toxin MazF6, antitoxin MazE6	← 2 205 664 – 2 206 008	lack of ORF (-219 bp)	NA	PL ≠ Pasteur	NA	* (Δ2JC)
			ctpG	probable metal cation transporter P-type atpase G ctpG	← 2 206 350 – 2 208 665	gene deletion
			BCGM1995c	conserved hypothetical protein	← 2 208 662 – 2 208 934	gene deletion
			BCGM1996c	probable transcriptional regulatory protein	← 2 208 987 – 2 209 343	gene deletion
			BCGM1997	hypothetical protein	→ 2 209 500 – 2 210 267	gene deletion
			BCGM1998	universal stress protein family protein	→ 2 210 363 – 2 211 316	gene deletion
			ctpF	probable metal cation transporter P-type atpase A ctpF	→ 2 211 518 – 2 214 235	gene deletion
			BCGM2000c	conserved hypothetical protein	← 2 214 304 – 2 215 080	gene deletion
			BCGM2001c	probable conserved integral membrane protein	← 2 215 175 – 2 216 497	no end (-320 bp) and middle (-100 bp) of the gene, 440aa → 151aa	NA	PL ≠ Pasteur	0.33046
15.	-100 bp	2 215 965 – 2 216 064								* (Δ3JC)
16.	+G	2 363 012/3	BCGM2129/BCGM2130c	probable conserved transmembrane protein/probable oxidoreductase	→/← INT	+11/+9	NA		NA
17.	+T	2 937 213/4	BCGM2670/BCGM2671c	conserved hypothetical protein/conserved hypothetical protein	→/← INT	+18/+49	NA		NA
18.	+A	2 937 229/30				+33/+33	NA
19.	+68 bp	3 369 188/9	BCGM3069c/fadE22	probable transcriptional regulatory protein (probably gntR-family)/probable acyl-CoA dehydrogenase fadE22	←/← INT	-43/+7	NA	PL = Pasteur	NA
20.	+G	3 672 152/3	sdhB/BCGM3354c	probable succinate dehydrogenase (iron-sulphur protein subunit) SDHB/conserved hypothetical protein	→/← INT	+31/+49	NA		NA
21.	-C	3672168				+46/+33	NA
22.	+168 bp	3 879 815/6	PE_PGRS54	PE-PGRS family protein	→ 3 878 638 – 3 883 635	+1752 bp; +584 aa (1665 aa → 2249 aa)	NA	PL = Pasteur	0.31335	analysed with SNPs no. 125.-138.
23.	+48 bp	3 880 386/7						PL = Pasteur
24.	-78 bp	3 880 518 – 3 880 595						PL = Pasteur
25.	-45 bp	3 880 807 – 3 880 851						PL = Pasteur
26.	+465 bp	3 881 645/6						PL ≠ Pasteur
27.	+36+561 bp	3 882 387/8						PL = Pasteur
28.	+561+36 bp	3 883 047/8						PL = Pasteur
29.	+345 bp	3 888 898/9	PE_PGRS55	PE-PGRS family protein	→ 3 886 542 – 3 891 629	+115 aa (1695 aa → 1850 aa)	NA	PL = Pasteur	0.98773	analysed with SNPs no. 139.-140.
30.	+G	4 000 782/3	BCGM3644c	conserved hypothetical alanine and glycine rich protein	← 4 000 614 – 4 001 819	FS, -9 aa (401 aa → 392 aa)	NA	PL = Pasteur	0.96768
31.	(C)8→7	4249055	BCGM3862	probable conserved membrane protein	→ 4 247 919 – 4 249 277	FS, -3 aa (452 aa → 449 aa)	NA	PL ≠ Pasteur	0.91010
32.	+876 bp	4 300 050/1	BCGM3906c (homologus to Rv3887c)	probable conserved transmembrane protein	← 4 299 617 – 4 300 270	+292 aa (217 aa → 509 aa)	NA	PL = Pasteur	0.35857

## Sheet: Table S1b
Table S1b SNP and INDEL mutations altering protein amino acid sequences or located in probable promoter regions identified in the Mycobacterium bovis BCG Moreau PL genome in relation to the Mycobacterium bovis BCG Pasteur genome
The influence of the mutation was considered in relation to the whole codon: red - the analyzed nucleotide change, green – other mutation within the codon
a – reading from the leading strand; b – reading consistent with gene orientation, in the case of intergenic regions, the distance of the mutation from the end (+) or the beginning (-) of the gene;
INT – intergenic; orange background - mutations in BCG-Moreau PL against both substrains: BCG-Moreau RDJ and BCG-Pasteur; FS – frameshift; aa – amino acid;
* – unique genome mutations of M. bovis strain BCG Moreau PL
No.	Mutationa	Effect of mutationb	Reference genome Mycobacterium bovis BCG Pasteur (GenBank: AM408590.1)
		(Pasteur→PL)	Mutation position	Gene name or locus tag	Product
SNP
1.	A→G	L186P (CTG→CCG)	68 923	BCG_0067c ←	conserved hypothetical protein
2.	T→C	C35R (TGT→CGT)	118 865	BCG_0113 →	conserved hypothetical protein
3.	C→T	INT (‑270/‑21)	370 270	PE_PGRS4 ← / → PPE3	PE-PGRS family protein/PPE family protein
4.	A→G	H281R (CAC→CGC)	387 649	BCG_0332 →	probable conserved transmembrane protein
5.	T→G	T154P (ACC→CCC)	592 067	pcaA ←	mycolic acid synthase pcaA
6.	C→T	T144I (ACC→ATC)	674 210	BCG_0597 →	conserved hypothetical protein
7.	T→C	M184V (ATG→GTG)	759 614	echA3 ←	probable enoyl-CoA hydratase echA3
8.	T→C	D98G (GAC→GGC)	768 733	mmaA3 ←	methoxy mycolic acid synthase 3 mmaA3
9.	A→G	T83A (ACC→GCC)	795 025	rpoC →	DNA-directed RNA polymerase (beta' chain) rpoC
10.	A→G	D322G (GAC→GGC)	885 143	phoR →	possible two component system response sensor kinase membrane associated phoR
11.	G→T	P55T (CCG→ACG)	1 137 709	grcC2 ←	probable polyprenyl-diphosphate synthase grcC2
12.	T→C	L106P (CTC→CCC)	1 324 458	narJ →	probable respiratory nitrate reductase (delta chain) narJ
13.	G→A	A123T (GCA→ACA)	1 488 214	atpF →	probable ATP synthase B chain atpF
14.	C→T	A651T (GCC→ACC)	1 661 298	PE_PGRS28 ←	PE-PGRS family protein
15.	A→C	V650G (GTC→GGC)	1 661 300
16.	T→C	I649D (ATC→GAC)	1 661 304
17.	A→T	I649D (ATC→GAC)	1 661 303
18.	A→C	I648G (ATC→GGC)	1 661 306
19.	T→C	I648G (ATC→GGC)	1 661 307
20.	T→C	D647G (GAC→GGC)	1 661 309
21.	G→C	D642G (GGC→GGG)	1 661 323
21.	G→T	A2D (GCT→GAT)	1 937 867	PPE22 ←	PPE family protein
23.	C→T	A174V (GCG→GTG)	1 943 050	BCG_1748 →	conserved hypothetical protein
24.	G→A	M647I (ATG→ATA)	2 022 202	BCG_1816 →	probable conserved membrane protein
25.	T→C	V692A (GTC→GCC)	2 022 336
26.	G→T	INT (‑85/‑42)	2 361 066	hisE ← / → PPE37	probable phosphoribosyl-AMP pyrophosphatase HisE/PPE family protein
27.	T→C	Q79R (CAG→CGG)	2 619 880	hrcA ←	probable heat-inducible transcriptional repressor hrcA
28.	C→G	V67L (GTG→CTG)	2 619 917
29.	G→A	M18I (ATG→ATA)	2 734 209	pepN →	probable aminopeptidase N pepN
30.	C→G	G389A (GGC→GCC)	2 836 551	BCG_2576c ←	probable conserved membrane protein	* (G389A)
31.	A→G	C68R (TGC→CGC)	2 860 207	BCG_2594c ←	probable transmembrane alanine and valine and leucine rich protein
32.	C→T	E65K (GAG→AAG)	2 874 453	relA ←	probable GTP pyrophosphokinase relA
33.	G→T	A156S (GCC→TCC)	2 981 215	BCG_2727 →	conserved hypothetical alanine and leucine rich protein
34.	A→G	I50T (ATC→ACC)	3 315 469	ilvN ←	probable acetolactate synthase (small subunit) ilvN"
35.	A→G	K213E (AAG→GAG)	3 453 680	PPE50 →	PPE family protein
36.	A→G	V198A (GTG→GCG)	3 716 536	icd1 ←	probable isocitrate dehydrogenase [NADP] icd1
37.	A→G	N599D (AAC→GAC)	3 907 860	PE_PGRS53 →	PE-PGRS family protein
38.	A→G	T598A (ACC→GCC)	3 927 720	PE_PGRS57 →	PE-PGRS family protein
39.	T→C	N122D (AAC→GAC)	4 036 562	hpt ←	hypoxanthine-guanine phosphoribosyltransferase hpt
40.	C→G	INT (‑24/‑226)	4 061 576	cspA ← / → BCG_3707	probable cold shock protein A cspA/putative helicase
41.	C→T	P47L (CCG→CTG)	4 089 730	BCG_3734 →	probable transcriptional regulatory protein (probably crp/fnr-family)
INDEL
1.	-29 667 bp (DU1)	No duplicate genes	16 733 – 46 399	[BCG_0015 →]–[pknB ←]	BCG_0015, sigMa_2, sigMb_2, BCG_0018, trxB2_2, trxC_2, BCG_0021, BCG_0022c, parB_2, parA_2, gid_2, BCG_0026c, BCG_0027c, BCG_0028c, rnpA_2, rpmH_2, dnaA_2, dnaN_2, recF_2, BCG_0034, gyrB_2, gyrA_2, BCG_0037, ileT_2, alaT_2, BCG_0038c, ppiA_2, BCG_0040c, BCG_0041c, BCG_0042, trpG_2, pknB
2.	+9 bp	+3 aa (1303 aa → 1306 aa)	704 405/6	PE_PGRS7 ←	PE-PGRS family protein
3.	IS6110 (1355 bp) +GAA	INT (‑127/‑16)	883 375/6	BCG_0808c ← / → phoP	hypothetical protein/possible two component system response transcriptional positive regulator phoP
4.	+1548 bp (N-RD18)	FS, -111 aa (401 aa → 290 aa), two extra proteins: 292 aa, 304 aa	1 364 205/6	sigI →	possible alternative RNA polymerase sigma factor sigI
5.	(C)10→8	FS, splitting the protein into two (327 aa → 265 aa, 155 aa)	1 571 632	BCG_1434 →	glycolipid sulfotransferase
6.	-G	FS, -35 aa (323 aa → 288 aa)	1 701 146	BCG_1548c ←	conserved hypothetical protein
7.	+10 bp	FS, (32 aa, 231 aa) → 267 aa	1 758 485/6	BCG_1596 →	possible ketoacyl reductase
8.	+CG	+1 aa (802 aa → 803 aa)	2 002 384	wag22b ←	PE-PGRS family protein wag22b (druga część)
9.	+C		2 002 385
10.	+9 068 bp (RD14)	FS, -61 aa (479 aa → 418 aa); 6 extra proteins: 71 aa, 89 aa, 119 aa, 624 aa, 414 aa, 428 aa	2 008 298/9	BCG_1806c ←	conserved hypothetical protein
11.	+10 787 bp (RD2)	FS, 9 extra proteins:, +5 aa (174 aa → 179 aa)	2 210 500/1	BCG_2004 →	probable methyltransferase
12.	-9 758 bp	lack of the N-terminus of the gene	2 213 033 – 2 222 790	BCG_2008c ←	conserved hypothetical protein	* (Δ2JC)
		7 genes missing		[ctpG ←] –	ctpG, BCG_2010c, BCG_2011c, BCG_2012, BCG_2013, ctpF, BCG_2015c
				[BCG_2015c ←]
		lack of the C-terminus of the gene (-320 bp) and the middle of the gene (-100 bp); splitting the protein into two (440 aa → 151 aa + 59 aa)		BCG_2016c ←	probable conserved integral membrane protein
13.	-100 bp		2 223 261 – 2 223 360			* (Δ3JC)
14.	(G)6→5	FS, +32 aa	2 393 536	ftsW ←	FtsW-like protein FtsW
		(524 aa → 556 aa)
15.	+CG	+1 aa (1150 aa → 1151 aa)	2 766 102/3	PE_PGRS43b ←	PE-PGRS family protein (druga część)
16.	+C		2 766 103/4
17.	-976 bp	-299 aa at the C-terminus (583 aa → 284 aa)	3 198 493 – 3 199 469	fadD2 →	probable fatty-acid-CoA ligase fadD2
		1876 aa → 1156 aa + 688 aa		ppsA →	phenolpthiocerol synthesis type-I polyketide synthase ppsA
18.	+C		3 202 304/5
19.	-36 163 bp (DU2-IV)	No duplicate genes	3 642 537 – 3 671 702	[gpm2_2 →] – [lpdA ←]	gpm2_2, entC_2, BCG_3336, BCG_3337c, BCG_3338, whiB1_2, BCG_3340c, TB7.3_2, BCG_3342c, BCG_3343c, sigH_2, BCG_3345, BCG_3346, BCG_3347, BCG_3348c, BCG_3349c, aroA_2, BCG_3351, desA3_2, BCG_3353c, lat', BCG_3355c, BCG_3356c, BCG_3357, pcd_2, BCG_3359c, BCG_3360, lhr_2, nei_2, lpqC_2, atsB_2, BCG_3365c, phoY1_2, glpD2_2, lpdA
20.	+20 740 bp (DU2-I)	duplicate genes	3 693 442/3	[atsB ←] – [sdhD →]	atsB – sdhD
21.	+15 bp	+5 aa (497 aa → 502 aa)	3 709 777/8	sugI →	probable sugar-transport integral membrane protein sugI
22.	-7 846 bp (RD16)	-193 aa at the C-terminus (262 aa → 69 aa)	3 803 631 – 3 811 476	BCG_3470 →	probable hydrolase
		4 genes missing		[BCG_3471 →] –	BCG_3471, BCG_3472c, BCG_3473c, BCG_3474c
				[BCG_3474c ←]
		-56 aa at the C-terminus (188 aa → 132 aa)		BCG_3475c ←	possible transcriptional regulatory protein
23.	+GCC	+1 aa (472 aa → 473 aa)	3 833 488/9	BCG_3499c ←	conserved hypothetical protein
24.	+GTC	+1 aa (261 aa → 262 aa)	3 854 970/1	cut3 →	probable cutinase precursor cut3
25.	+465 bp	+155 aa (2094 aa → 2249 aa)	3 913 575/6	PE_PGRS54 →	PE-PGRS family protein
26.	-57 bp (S-RD13)	-19 aa (834 aa → 815 aa)	4 129 212 – 4 129 268	leuA →	2-isopropylmalate synthase leuA
27.	(GCC)4→3	-1 aa (261 aa → 260 aa)	4 252 229-4 252 231	BCG_3876c ←	putative acyltransferase
28.	(C)8→7	FS, -3 aa (452 aa → 449 aa)	4 282 578	BCG_3898 →	probable conserved membrane protein
